# Supplementary material for: Bio-Functionalized Chitosan for Bone Tissue Engineering
Source: Int J Mol Sci. 2021 May 31;22(11):5916. doi: 10.3390/ijms22115916 (PMC8198664; doi:10.3390/ijms22115916)
Supplement: Supplementary file 1 [file ijms-22-05916-s001.zip]

Archive with 1 entries (1 files):
- ijms-1220205-supplementary.pdf
